# Supplementary material for: Can Alkyl Quaternary Ammonium Cations Substitute H2O2 in Controlling Cyanobacterial Blooms—Laboratory and Mesocosm Studies
Source: Microorganisms. 2021 Oct 29;9(11):2258. doi: 10.3390/microorganisms9112258 (PMC8619391; doi:10.3390/microorganisms9112258)
Supplement: Supplementary file 1 [file microorganisms-09-02258-s001.zip]

Archive with 1 entries (1 files):
- microorganisms-1342259-supplementary.pdf
